# Supplementary material for: Ozone-Loaded Hydrogels as an Eco-Friendly Strategy to Control Phototrophic Biofilms on Cultural Heritage Surfaces
Source: Gels. 2025 Nov 4;11(11):888. doi: 10.3390/gels11110888 (PMC12652493; doi:10.3390/gels11110888)
Supplement: Supplementary file 1 [file gels-11-00888-s001.zip]

Archive with 1 entries (1 files):
- gels-3968167-supplementary.pdf
